# Supplementary material for: Examining the Utility of Rapid Salivary C-Reactive Protein as a Predictor for Neonatal Sepsis: An Analytical Cross-Sectional Pilot Study
Source: Diagnostics (Basel). 2023 Feb 24;13(5):867. doi: 10.3390/diagnostics13050867 (PMC10000952; doi:10.3390/diagnostics13050867)
Supplement: Supplementary file 1 [file diagnostics-13-00867-s001.zip]

Archive with 1 entries (1 files):
- diagnostics-2146552-supplementary.pdf
